# Supplementary material for: Exploration of Alternative Splicing Events in Mesenchymal Stem Cells from Human Induced Pluripotent Stem Cells
Source: Genes (Basel). 2021 May 13;12(5):737. doi: 10.3390/genes12050737 (PMC8153164; doi:10.3390/genes12050737)
Supplement: Supplementary file 1 [file genes-12-00737-s001.zip]

Archive with 1 entries (1 files):
- genes-1209998-supplementary.pdf
